# Supplementary material for: DDX11 loss causes replication stress and pharmacologically exploitable DNA repair defects
Source: Proc Natl Acad Sci U S A. 2021 Apr 20;118(17):e2024258118. doi: 10.1073/pnas.2024258118 (PMC8092582; doi:10.1073/pnas.2024258118)
Supplement: Supplementary File [file pnas.2024258118.sd01.xlsx]

## Sheet: Sheet1
				RAW DATA				%-MEDIAN of 6th dilutions of all drugs				"MEAN" 2 replicates
				HeLa Ctrl BR1	HeLa Ctrl BR2	HeLa DDX11 KO BR1	HeLa DDX11 KO BR2	HeLa Ctrl BR1	HeLa Ctrl BR2	HeLa DDX11 KO BR1	HeLa DDX11 KO BR2	HeLa Ctrl	HeLa DDX11 KO
Drug Name	Drug Dil	Drug Conc.	WellID	CTG	CTG	CTG	CTG	CTG	CTG	CTG	CTG	CTG	CTG
(+)-JQ-1	6	0.04	I23	29381	15359	26849	16263	0.943907	1.01089	0.981431	1.06433	0.9774	1.02288
(+)-JQ-1	5	0.12	I21	26189	16458	22697	15747	0.84136	1.08323	0.82966	1.03056	0.962293	0.930111
(+)-JQ-1	4	0.37	I19	19753	20143	19487	15053	0.634594	1.32576	0.712322	0.985144	0.980179	0.848733
(+)-JQ-1	3	1.11	I17	20095	15307	17715	10603	0.645581	1.00747	0.647549	0.693914	0.826526	0.670731
(+)-JQ-1	2	3.33	I15	19163	13655	15091	8400	0.615639	0.89874	0.551632	0.549738	0.757189	0.550685
(+)-JQ-1	1	10	I13	15941	11570	14014	7751	0.512128	0.76151	0.512264	0.507264	0.636819	0.509764
Abitrexate (Methotrexate)	6	0	E12	5811	15076	11042	14861	0.186687	0.992266	0.403626	0.972579	0.589477	0.688102
Abitrexate (Methotrexate)	5	0.01	E10	16017	21613	18530	16044	0.514569	1.42252	0.67734	1.05	0.968543	0.86367
Abitrexate (Methotrexate)	4	0.04	E08	15105	14611	16988	14643	0.48527	0.961661	0.620975	0.958312	0.723466	0.789643
Abitrexate (Methotrexate)	3	0.12	E06	13065	13829	16995	14108	0.419732	0.910192	0.62123	0.923298	0.664962	0.772264
Abitrexate (Methotrexate)	2	0.37	E04	11503	12785	16612	12889	0.369551	0.841478	0.60723	0.843521	0.605514	0.725376
Abitrexate (Methotrexate)	1	1.11	E02	11295	12113	14179	6189	0.362868	0.797249	0.518295	0.405039	0.580059	0.461667
ABT-263 (Navitoclax)	6	0.04	E23	31478	14492	27545	16365	1.01128	0.953829	1.00687	1.07101	0.982553	1.03894
ABT-263 (Navitoclax)	5	0.12	E21	33389	14665	26956	15512	1.07267	0.965215	0.985342	1.01518	1.01894	1.00026
ABT-263 (Navitoclax)	4	0.37	E19	31757	15540	28846	15818	1.02024	1.02281	1.05443	1.03521	1.02152	1.04482
ABT-263 (Navitoclax)	3	1.11	E17	31370	15330	27523	14447	1.00781	1.00898	1.00607	0.945484	1.0084	0.975776
ABT-263 (Navitoclax)	2	3.33	E15	34330	15504	28857	15072	1.1029	1.02044	1.05483	0.986387	1.06167	1.02061
ABT-263 (Navitoclax)	1	10	E13	23070	15894	20274	14388	0.741157	1.04611	0.74109	0.941623	0.893631	0.841357
Adrucil (Fluorouracil)	6	0.04	E24	30726	14661	28017	14918	0.987117	0.964952	1.02413	0.976309	0.976035	1.00022
Adrucil (Fluorouracil)	5	0.12	E22	31866	14887	27392	16285	1.02374	0.979827	1.00128	1.06577	1.00178	1.03353
Adrucil (Fluorouracil)	4	0.37	E20	31405	16013	27976	16628	1.00893	1.05394	1.02263	1.08822	1.03143	1.05542
Adrucil (Fluorouracil)	3	1.11	E18	27429	18437	26312	16269	0.881196	1.21348	0.961801	1.06473	1.04734	1.01326
Adrucil (Fluorouracil)	2	3.33	E16	21827	20395	20449	16934	0.701224	1.34235	0.747487	1.10825	1.02179	0.927867
Adrucil (Fluorouracil)	1	10	E14	21185	18362	19622	14000	0.680599	1.20854	0.717257	0.91623	0.944571	0.816744
Alisertib	6	0.01	I11	32635	15787	28765	16206	1.04845	1.03906	1.05147	1.0606	1.04375	1.05603
Alisertib	5	0.04	I09	29849	16813	26936	15398	0.958942	1.10659	0.984611	1.00772	1.03277	0.996167
Alisertib	4	0.12	I07	22648	18301	20931	11285	0.7276	1.20453	0.765106	0.738547	0.966064	0.751826
Alisertib	3	0.37	I05	21201	15286	20947	9704	0.681113	1.00609	0.765691	0.635079	0.8436	0.700385
Alisertib	2	1.11	I03	24986	15724	24054	12810	0.802711	1.03492	0.879263	0.838351	0.918814	0.858807
Alisertib	1	3.33	I01	23096	13845	22160	11489	0.741992	0.911245	0.81003	0.751898	0.826619	0.780964
Alvocidib (Flavopiridol)	6	0.01	K23	33181	14748	29662	14853	1.06599	0.970678	1.08426	0.972055	1.01833	1.02816
Alvocidib (Flavopiridol)	5	0.04	K21	34623	16227	28970	17619	1.11231	1.06802	1.05896	1.15308	1.09017	1.10602
Alvocidib (Flavopiridol)	4	0.12	K19	29725	20759	26843	14715	0.954959	1.36631	0.981211	0.963024	1.16063	0.972117
Alvocidib (Flavopiridol)	3	0.37	K17	4871	2846	2448	1872	0.156488	0.187317	0.0894835	0.122513	0.171902	0.105998
Alvocidib (Flavopiridol)	2	1.11	K15	5696	4627	5147	2106	0.182992	0.304538	0.188142	0.137827	0.243765	0.162985
Alvocidib (Flavopiridol)	1	3.33	K13	3201	1769	2806	855	0.102837	0.116431	0.10257	0.0559555	0.109634	0.0792626
Aphidicolin	6	0.04	M12	32302	16426	27133	15933	1.03775	1.08112	0.991812	1.04274	1.05943	1.01727
Aphidicolin	5	0.12	M10	31185	17546	27234	17132	1.00186	1.15484	0.995504	1.1212	1.07835	1.05835
Aphidicolin	4	0.37	M08	27773	18685	25436	13617	0.892248	1.2298	0.92978	0.891165	1.06103	0.910473
Aphidicolin	3	1.11	M06	18574	14949	14957	9360	0.596717	0.983908	0.546734	0.612565	0.790312	0.57965
Aphidicolin	2	3.33	M04	12694	9704	12580	6043	0.407813	0.638694	0.459846	0.395484	0.523254	0.427665
Aphidicolin	1	10	M02	4214	4924	4441	3067	0.135381	0.324086	0.162335	0.20072	0.229733	0.181527
AT9283	6	0.01	C23	32206	14300	28745	15552	1.03466	0.941192	1.05074	1.0178	0.987928	1.03427
AT9283	5	0.04	C21	28047	14835	25434	14528	0.901051	0.976404	0.929707	0.950785	0.938727	0.940246
AT9283	4	0.12	C19	30193	15637	27920	17228	0.969994	1.02919	1.02058	1.12749	0.999592	1.07403
AT9283	3	0.37	C17	34803	15500	29444	15461	1.1181	1.02017	1.07629	1.01185	1.06913	1.04407
AT9283	2	1.11	C15	26261	11464	28776	7418	0.843673	0.754533	1.05187	0.485471	0.799103	0.76867
AT9283	1	3.33	C13	18353	6369	20698	2761	0.589617	0.419192	0.756589	0.180694	0.504405	0.468641
Azacitidine	6	0.04	I12	31115	16138	27533	16237	0.999614	1.06216	1.00643	1.06263	1.03089	1.03453
Azacitidine	5	0.12	I10	32198	15883	27931	16018	1.03441	1.04538	1.02098	1.0483	1.03989	1.03464
Azacitidine	4	0.37	I08	32314	16226	26779	15953	1.03813	1.06796	0.978872	1.04404	1.05305	1.01146
Azacitidine	3	1.11	I06	32304	16045	27891	15564	1.03781	1.05604	1.01952	1.01859	1.04693	1.01905
Azacitidine	2	3.33	I04	31296	15877	27458	16695	1.00543	1.04499	1.00369	1.0926	1.02521	1.04815
Azacitidine	1	10	I02	21451	16575	21508	14649	0.689144	1.09093	0.786197	0.958704	0.890036	0.872451
AZD1152-HQPA (Barasertib)	6	0.04	M11	26713	16903	25975	13828	0.858194	1.11252	0.949483	0.904974	0.985355	0.927228
AZD1152-HQPA (Barasertib)	5	0.12	M09	26780	17731	23670	14650	0.860346	1.16701	0.865226	0.95877	1.01368	0.911998
AZD1152-HQPA (Barasertib)	4	0.37	M07	24132	17697	22144	14630	0.775275	1.16477	0.809445	0.957461	0.970025	0.883453
AZD1152-HQPA (Barasertib)	3	1.11	M05	25331	16932	23295	14111	0.813795	1.11442	0.851519	0.923495	0.96411	0.887507
AZD1152-HQPA (Barasertib)	2	3.33	M03	24270	17243	22228	12990	0.779709	1.13489	0.812516	0.850131	0.957301	0.831323
AZD1152-HQPA (Barasertib)	1	10	M01	24496	16987	23475	11736	0.78697	1.11804	0.858098	0.768063	0.952507	0.813081
AZD1775	6	0.04	P24	29348	14918	25373	14239	0.942847	0.981867	0.927477	0.931872	0.962357	0.929675
AZD1775	5	0.12	P22	30058	14214	24817	14305	0.965657	0.935532	0.907154	0.936191	0.950594	0.921672
AZD1775	4	0.37	P20	30403	14313	24187	12475	0.97674	0.942048	0.884125	0.816427	0.959394	0.850276
AZD1775	3	1.11	P18	18843	9491	13904	5148	0.605359	0.624675	0.508243	0.336911	0.615017	0.422577
AZD1775	2	3.33	P16	6513	5568	5730	3313	0.20924	0.366473	0.209453	0.216819	0.287856	0.213136
AZD1775	1	10	P14	948	2332	1241	1945	0.0304559	0.153487	0.0453632	0.127291	0.0919713	0.0863269
AZD5363	6	0.04	A11	32193	15292	28677	15154	1.03425	1.00648	1.04825	0.991754	1.02036	1.02
AZD5363	5	0.12	A09	32566	15720	27379	14730	1.04623	1.03465	1.0008	0.964005	1.04044	0.982405
AZD5363	4	0.37	A07	30342	15464	26230	12992	0.974781	1.0178	0.958804	0.850262	0.996292	0.904533
AZD5363	3	1.11	A05	27860	15466	23388	13304	0.895043	1.01794	0.854918	0.870681	0.956489	0.862799
AZD5363	2	3.33	A03	25237	15968	20841	11356	0.810775	1.05098	0.761816	0.743194	0.930875	0.752505
AZD5363	1	10	A01	20726	16849	17111	11493	0.665853	1.10896	0.625471	0.75216	0.887407	0.688815
AZD6738	6	0.04	E11	32788	15526	28854	15547	1.05336	1.02188	1.05472	1.01747	1.03762	1.0361
AZD6738	5	0.12	E09	32401	15404	27255	16226	1.04093	1.01385	0.996272	1.06191	1.02739	1.02909
AZD6738	4	0.37	E07	29753	14994	26281	15651	0.955858	0.986869	0.960668	1.02428	0.971364	0.992474
AZD6738	3	1.11	E05	26932	15921	23394	13281	0.86523	1.04788	0.855138	0.869175	0.956556	0.862157
AZD6738	2	3.33	E03	22119	16933	17034	10298	0.710605	1.11449	0.622656	0.673953	0.912547	0.648304
AZD6738	1	10	E01	11771	10966	8200	6604	0.37816	0.721756	0.29974	0.432199	0.549958	0.36597
AZD7762	6	0.01	C12	32408	15285	30883	15698	1.04115	1.00602	1.12889	1.02736	1.02359	1.07812
AZD7762	5	0.04	C10	31302	16208	27743	15391	1.00562	1.06677	1.01411	1.00726	1.0362	1.01069
AZD7762	4	0.12	C08	29355	14815	26147	15710	0.943072	0.975088	0.95577	1.02814	0.95908	0.991956
AZD7762	3	0.37	C06	24322	15354	21336	13112	0.78138	1.01056	0.77991	0.858115	0.895972	0.819013
AZD7762	2	1.11	C04	13463	13092	10285	5268	0.432518	0.861684	0.375955	0.344764	0.647101	0.36036
AZD7762	1	3.33	C02	6732	5813	3610	2312	0.216275	0.382598	0.131959	0.151309	0.299437	0.141634
AZD8186	6	0.04	F12	30696	15755	24832	15494	0.986154	1.03696	0.907702	1.01401	1.01156	0.960854
AZD8186	5	0.12	F10	30818	15625	23976	15515	0.990073	1.0284	0.876412	1.01538	1.00924	0.945896
AZD8186	4	0.37	F08	27946	15276	23313	14072	0.897806	1.00543	0.852177	0.920942	0.951618	0.88656
AZD8186	3	1.11	F06	25921	15308	21737	13756	0.83275	1.00754	0.794568	0.900262	0.920143	0.847415
AZD8186	2	3.33	F04	23868	15311	19326	12560	0.766794	1.00773	0.706437	0.82199	0.887264	0.764213
AZD8186	1	10	F02	24110	15816	15371	11400	0.774569	1.04097	0.561867	0.746073	0.90777	0.65397
AZD8835	6	0.04	H12	33502	16046	30434	16012	1.0763	1.05611	1.11248	1.04791	1.0662	1.08019
AZD8835	5	0.12	H10	31949	16168	25252	16044	1.02641	1.06414	0.923054	1.05	1.04527	0.986527
AZD8835	4	0.37	H08	29047	15849	22947	14940	0.933177	1.04314	0.838798	0.977749	0.98816	0.908273
AZD8835	3	1.11	H06	27947	16143	22815	14018	0.897838	1.06249	0.833973	0.917408	0.980166	0.875691
AZD8835	2	3.33	H04	29744	15747	20476	13098	0.955569	1.03643	0.748474	0.857199	0.996	0.802836
AZD8835	1	10	H02	33199	15569	22466	11430	1.06657	1.02471	0.821216	0.748037	1.04564	0.784626
BAY-1895344	6	0.04	G11	31876	15507	27191	16402	1.02406	1.02063	0.993932	1.07343	1.02235	1.03368
BAY-1895344	5	0.12	G09	30129	16367	25235	15878	0.967938	1.07724	0.922433	1.03914	1.02259	0.980785
BAY-1895344	4	0.37	G07	23534	17642	23210	13428	0.756064	1.16115	0.848412	0.878796	0.958609	0.863604
BAY-1895344	3	1.11	G05	17468	12610	13436	8284	0.561185	0.82996	0.491136	0.542147	0.695573	0.516641
BAY-1895344	2	3.33	G03	8855	7767	7673	5265	0.28448	0.511205	0.280477	0.344568	0.397843	0.312522
BAY-1895344	1	10	G01	4971	4481	3537	3839	0.159701	0.294929	0.12929	0.251243	0.227315	0.190267
Bleomycin sulfate	6	0.04	G24	32670	14997	29457	15279	1.04957	0.987067	1.07676	0.999935	1.01832	1.03835
Bleomycin sulfate	5	0.12	G22	30675	15907	24155	14818	0.985479	1.04696	0.882955	0.969764	1.01622	0.92636
Bleomycin sulfate	4	0.37	G20	30074	16445	20943	13234	0.966171	1.08237	0.765544	0.866099	1.02427	0.815822
Bleomycin sulfate	3	1.11	G18	23894	17836	16300	10616	0.767629	1.17392	0.595826	0.694764	0.970776	0.645295
Bleomycin sulfate	2	3.33	G16	18209	15376	10474	6489	0.584991	1.01201	0.382864	0.424673	0.798501	0.403768
Bleomycin sulfate	1	10	G14	6635	10913	3047	2585	0.213159	0.718268	0.111379	0.169175	0.465713	0.140277
Bortezomib (Velcade)	6	0.01	N12	30028	9861	26331	11668	0.964693	0.649028	0.962496	0.763613	0.80686	0.863054
Bortezomib (Velcade)	5	0.04	N10	8997	742	10111	927	0.289042	0.0488367	0.369595	0.0606675	0.168939	0.215131
Bortezomib (Velcade)	4	0.12	N08	738	353	940	273	0.0237093	0.0232336	0.0343605	0.0178665	0.0234715	0.0261135
Bortezomib (Velcade)	3	0.37	N06	567	298	575	278	0.0182157	0.0196137	0.0210184	0.0181937	0.0189147	0.0196061
Bortezomib (Velcade)	2	1.11	N04	467	284	437	269	0.0150031	0.0186922	0.015974	0.0176047	0.0168476	0.0167893
Bortezomib (Velcade)	1	3.33	N02	360	240	327	195	0.0115655	0.0157962	0.0119531	0.0127618	0.0136809	0.0123574
Buparlisib (BKM-120)	6	0.04	J12	30676	15813	27114	15632	0.985511	1.04077	0.991117	1.02304	1.01314	1.00708
Buparlisib (BKM-120)	5	0.12	J10	30077	15662	25684	15091	0.966267	1.03084	0.938846	0.987631	0.998551	0.963238
Buparlisib (BKM-120)	4	0.37	J08	24330	16079	20534	15445	0.781637	1.05828	0.750594	1.0108	0.919959	0.880696
Buparlisib (BKM-120)	3	1.11	J06	17389	14986	14517	10977	0.558647	0.986343	0.53065	0.71839	0.772495	0.62452
Buparlisib (BKM-120)	2	3.33	J04	5168	4975	5251	4659	0.166029	0.327443	0.191944	0.304908	0.246736	0.248426
Buparlisib (BKM-120)	1	10	J02	1165	591	1277	661	0.0374273	0.0388982	0.0466791	0.0432592	0.0381628	0.0449691
Carboplatin	6	0.12	I24	31599	15368	27175	14814	1.01516	1.01149	0.993347	0.969503	1.01332	0.981425
Carboplatin	5	0.37	I22	31265	16102	24283	14228	1.00443	1.0598	0.887634	0.931152	1.03211	0.909393
Carboplatin	4	1.11	I20	29618	17500	21915	13095	0.951521	1.15181	0.801075	0.857003	1.05166	0.829039
Carboplatin	3	3.33	I18	18182	18594	12700	5890	0.584123	1.22381	0.464232	0.385471	0.903968	0.424852
Carboplatin	2	10	I16	6857	6705	4918	2288	0.220291	0.441307	0.179771	0.149738	0.330799	0.164755
Carboplatin	1	30	I14	1382	793	1398	663	0.0443988	0.0521934	0.0511021	0.0433901	0.0482961	0.0472461
Carfilzomib	6	0	P12	32621	15253	29539	3689	1.048	1.00392	1.07976	0.241427	1.02596	0.660593
Carfilzomib	5	0.01	P10	33950	17039	28612	2346	1.09069	1.12147	1.04587	0.153534	1.10608	0.599704
Carfilzomib	4	0.04	P08	32795	17509	27545	277	1.05359	1.1524	1.00687	0.0181283	1.10299	0.5125
Carfilzomib	3	0.12	P06	28779	16982	22286	195	0.924567	1.11771	0.814636	0.0127618	1.02114	0.413699
Carfilzomib	2	0.37	P04	20168	1845	1761	222	0.647926	0.121434	0.0643711	0.0145288	0.38468	0.0394499
Carfilzomib	1	1.11	P02	689	167	211	184	0.0221351	0.0109915	0.00771283	0.0120419	0.0165633	0.00987736
Carmofur	6	0.04	K24	31653	14890	28422	15054	1.0169	0.980024	1.03893	0.985209	0.998461	1.01207
Carmofur	5	0.12	K22	31567	15196	27508	15777	1.01414	1.00016	1.00552	1.03253	1.00715	1.01902
Carmofur	4	0.37	K20	31639	16400	28383	17594	1.01645	1.07941	1.0375	1.15144	1.04793	1.09447
Carmofur	3	1.11	K18	28334	18568	26189	16637	0.910271	1.2221	0.957305	1.08881	1.06619	1.02306
Carmofur	2	3.33	K16	21926	20479	21584	17160	0.704405	1.34788	0.788975	1.12304	1.02614	0.956006
Carmofur	1	10	K14	20300	18174	19683	15209	0.652167	1.19617	0.719487	0.995353	0.924168	0.85742
Chlorambucil	6	0.04	L24	31549	14193	29202	16115	1.01356	0.934149	1.06744	1.05465	0.973853	1.06104
Chlorambucil	5	0.12	L22	30952	14899	26817	16327	0.994378	0.980617	0.980261	1.06852	0.987497	1.02439
Chlorambucil	4	0.37	L20	31384	15577	26531	17279	1.00826	1.02524	0.969807	1.13082	1.01675	1.05032
Chlorambucil	3	1.11	L18	30644	15411	30230	15651	0.984483	1.01432	1.10502	1.02428	0.999399	1.06465
Chlorambucil	2	3.33	L16	30826	16800	28445	16791	0.99033	1.10574	1.03977	1.09889	1.04803	1.06933
Chlorambucil	1	10	L14	31022	16243	23366	15227	0.996627	1.06908	0.854114	0.996531	1.03285	0.925323
Cisplatin	6	0.04	M24	28643	15977	20919	11675	0.920198	1.05157	0.764667	0.764071	0.985883	0.764369
Cisplatin	5	0.12	M22	21160	16567	16972	7061	0.679796	1.0904	0.62039	0.462107	0.885098	0.541248
Cisplatin	4	0.37	M20	11882	8286	8653	2293	0.381726	0.545365	0.316299	0.150065	0.463546	0.233182
Cisplatin	3	1.11	M18	3292	1796	2941	705	0.10576	0.118208	0.107504	0.0461387	0.111984	0.0768216
Cisplatin	2	3.33	M16	808	334	795	262	0.0259582	0.0219831	0.0290602	0.0171466	0.0239706	0.0231034
Cisplatin	1	10	M14	463	258	449	202	0.0148745	0.0169809	0.0164126	0.0132199	0.0159277	0.0148163
Cladribine	6	0.01	O24	30075	14994	26839	14349	0.966203	0.986869	0.981065	0.939071	0.976536	0.960068
Cladribine	5	0.04	O22	31104	16296	27737	16253	0.999261	1.07256	1.01389	1.06368	1.03591	1.03878
Cladribine	4	0.12	O20	31820	20832	28323	17492	1.02226	1.37111	1.03531	1.14476	1.19669	1.09004
Cladribine	3	0.37	O18	27342	18720	26025	14026	0.878401	1.23211	0.95131	0.917932	1.05525	0.934621
Cladribine	2	1.11	O16	17789	5549	19997	3716	0.571497	0.365222	0.730965	0.243194	0.46836	0.487079
Cladribine	1	3.33	O14	4451	960	6051	737	0.142995	0.0631849	0.221187	0.048233	0.10309	0.13471
Clofarabine	6	0	B11	31995	15474	31099	16159	1.02789	1.01846	1.13678	1.05753	1.02317	1.09716
Clofarabine	5	0.01	B09	32706	15691	26916	16360	1.05073	1.03274	0.98388	1.07068	1.04174	1.02728
Clofarabine	4	0.04	B07	28746	16339	24054	16126	0.923507	1.07539	0.879263	1.05537	0.999451	0.967315
Clofarabine	3	0.12	B05	14343	19967	10241	15638	0.46079	1.31418	0.374347	1.02343	0.887485	0.698888
Clofarabine	2	0.37	B03	1232	4905	1199	4748	0.0395798	0.322835	0.0438279	0.310733	0.181208	0.17728
Clofarabine	1	1.11	B01	838	1218	716	685	0.026922	0.0801659	0.0261725	0.0448298	0.0535439	0.0355012
Cytarabine	6	0	D11	33101	15216	29970	16450	1.06342	1.00148	1.09551	1.07657	1.03245	1.08604
Cytarabine	5	0.01	D09	32457	15235	29078	15885	1.04273	1.00273	1.06291	1.03959	1.02273	1.05125
Cytarabine	4	0.04	D07	30520	16151	27045	15453	0.980499	1.06302	0.988595	1.01132	1.02176	0.999959
Cytarabine	3	0.12	D05	29568	16491	24782	16329	0.949915	1.0854	0.905874	1.06865	1.01766	0.987263
Cytarabine	2	0.37	D03	26295	17364	17776	12308	0.844765	1.14286	0.649779	0.805497	0.993811	0.727638
Cytarabine	1	1.11	D01	19255	18151	16008	11894	0.618595	1.19466	0.585152	0.778403	0.906625	0.681778
Danusertib (PHA-739358)	6	0.04	A23	30481	14186	25854	15223	0.979246	0.933689	0.94506	0.99627	0.956468	0.970665
Danusertib (PHA-739358)	5	0.12	A21	25335	16293	23550	13641	0.813924	1.07237	0.86084	0.892736	0.943145	0.876788
Danusertib (PHA-739358)	4	0.37	A19	26494	15722	25388	13492	0.851158	1.03478	0.928026	0.882984	0.942971	0.905505
Danusertib (PHA-739358)	3	1.11	A17	22559	12412	22120	10379	0.724741	0.816928	0.808568	0.679254	0.770834	0.743911
Danusertib (PHA-739358)	2	3.33	A15	19052	10291	19173	8361	0.612073	0.677329	0.700844	0.547186	0.644701	0.624015
Danusertib (PHA-739358)	1	10	A13	15746	9945	13579	6665	0.505863	0.654556	0.496363	0.436191	0.58021	0.466277
Decitabine	6	0.04	F11	32738	15967	29079	16202	1.05176	1.05091	1.06295	1.06034	1.05133	1.06164
Decitabine	5	0.12	F09	32510	16276	24387	17161	1.04443	1.07125	0.891435	1.1231	1.05784	1.00727
Decitabine	4	0.37	F07	30975	16046	25805	17042	0.995117	1.05611	0.943269	1.11531	1.02561	1.02929
Decitabine	3	1.11	F05	31433	16506	26379	14995	1.00983	1.08639	0.96425	0.981348	1.04811	0.972799
Decitabine	2	3.33	F03	31993	17700	24758	15961	1.02782	1.16497	0.904997	1.04457	1.0964	0.974782
Decitabine	1	10	F01	32520	17728	23382	13445	1.04475	1.16681	0.854699	0.879908	1.10578	0.867304
Dinaciclib	6	0	M23	22399	14101	21250	7565	0.7196	0.928094	0.776766	0.495092	0.823847	0.635929
Dinaciclib	5	0.01	M21	1982	1998	3042	1936	0.0636746	0.131504	0.111196	0.126702	0.0975891	0.118949
Dinaciclib	4	0.04	M19	5837	4201	5299	2817	0.187522	0.2765	0.193698	0.184359	0.232011	0.189028
Dinaciclib	3	0.12	M17	5938	4355	5171	2659	0.190767	0.286636	0.189019	0.174018	0.238701	0.181519
Dinaciclib	2	0.37	M15	6110	5050	5040	2408	0.196293	0.332379	0.184231	0.157592	0.264336	0.170911
Dinaciclib	1	1.11	M13	5793	4904	4758	2517	0.186109	0.32277	0.173923	0.164725	0.254439	0.169324
Doxorubicin (Adriamycin)	6	0.01	F24	30503	14847	28611	15333	0.979953	0.977194	1.04584	1.00347	0.978574	1.02465
Doxorubicin (Adriamycin)	5	0.04	F22	30597	15028	23555	15043	0.982973	0.989107	0.861023	0.98449	0.98604	0.922756
Doxorubicin (Adriamycin)	4	0.12	F20	20815	18998	17057	13403	0.668712	1.2504	0.623497	0.87716	0.959558	0.750328
Doxorubicin (Adriamycin)	3	0.37	F18	7924	16767	1273	9305	0.25457	1.10356	0.0465329	0.608966	0.679067	0.327749
Doxorubicin (Adriamycin)	2	1.11	F16	472	4411	547	429	0.0151637	0.290322	0.0199949	0.0280759	0.152743	0.0240354
Doxorubicin (Adriamycin)	1	3.33	F14	424	337	438	282	0.0136216	0.0221805	0.0160105	0.0184555	0.0179011	0.017233
Epirubicin Hydrochloride	6	0.01	H24	33593	15328	28271	15347	1.07922	1.00885	1.03341	1.00438	1.04404	1.0189
Epirubicin Hydrochloride	5	0.04	H22	28267	15601	19930	16074	0.908118	1.02682	0.728516	1.05196	0.96747	0.890239
Epirubicin Hydrochloride	4	0.12	H20	18879	18205	9215	13080	0.606515	1.19821	0.336842	0.856021	0.902363	0.596432
Epirubicin Hydrochloride	3	0.37	H18	1253	16105	800	8839	0.0402544	1.05999	0.029243	0.578469	0.550124	0.303856
Epirubicin Hydrochloride	2	1.11	H16	539	4727	785	559	0.0173162	0.31112	0.0286947	0.0365838	0.164218	0.0326392
Epirubicin Hydrochloride	1	3.33	H14	454	462	382	279	0.0145854	0.0304077	0.0139635	0.0182592	0.0224966	0.0161113
Etoposide (VP-16)	6	0.04	J24	31669	14685	28370	14509	1.01741	0.966532	1.03703	0.949542	0.991972	0.993285
Etoposide (VP-16)	5	0.12	J22	30340	15127	22950	15085	0.974716	0.995623	0.838908	0.987238	0.98517	0.913073
Etoposide (VP-16)	4	0.37	J20	26451	16812	16701	13199	0.849777	1.10653	0.610484	0.863809	0.978151	0.737146
Etoposide (VP-16)	3	1.11	J18	17635	16966	8474	9855	0.56655	1.11666	0.309756	0.644961	0.841606	0.477358
Etoposide (VP-16)	2	3.33	J16	3692	8839	1847	4021	0.118611	0.581762	0.0675147	0.263154	0.350186	0.165335
Etoposide (VP-16)	1	10	J14	586	998	492	981	0.0188261	0.065686	0.0179844	0.0642016	0.042256	0.041093
Floxuridine	6	0.01	H11	32478	20466	29456	15436	1.0434	1.34702	1.07673	1.01021	1.19521	1.04347
Floxuridine	5	0.04	H09	32942	17237	28364	14761	1.05831	1.1345	1.03681	0.966034	1.0964	1.00142
Floxuridine	4	0.12	H07	31500	14959	29140	13088	1.01198	0.984566	1.06518	0.856545	0.998274	0.96086
Floxuridine	3	0.37	H05	33865	12407	30212	14043	1.08796	0.816599	1.10436	0.919045	0.952281	1.0117
Floxuridine	2	1.11	H03	34079	9924	27085	11085	1.09484	0.653174	0.990057	0.725458	0.874006	0.857758
Floxuridine	1	3.33	H01	35765	6441	29170	6943	1.149	0.423931	1.06627	0.454385	0.786467	0.760328
Fludarabine Phosphate (Fludara)	6	0.04	J11	32805	15707	29307	16357	1.05391	1.0338	1.07128	1.07048	1.04385	1.07088
Fludarabine Phosphate (Fludara)	5	0.12	J09	32232	15999	27067	16435	1.0355	1.05302	0.989399	1.07559	1.04426	1.03249
Fludarabine Phosphate (Fludara)	4	0.37	J07	32275	15749	25759	16893	1.03688	1.03656	0.941587	1.10556	1.03672	1.02357
Fludarabine Phosphate (Fludara)	3	1.11	J05	32754	16602	30128	16311	1.05227	1.0927	1.10129	1.06747	1.07249	1.08438
Fludarabine Phosphate (Fludara)	2	3.33	J03	35155	17761	28033	16650	1.12941	1.16899	1.02471	1.08966	1.1492	1.05718
Fludarabine Phosphate (Fludara)	1	10	J01	33408	18925	28665	16586	1.07328	1.2456	1.04781	1.08547	1.15944	1.06664
Ftorafur (Tegafur)	6	0.01	C24	31548	14333	29229	13944	1.01353	0.943364	1.06843	0.912565	0.978445	0.990497
Ftorafur (Tegafur)	5	0.04	C22	30271	14198	28182	14371	0.9725	0.934479	1.03016	0.94051	0.953489	0.985334
Ftorafur (Tegafur)	4	0.12	C20	31788	15215	26332	15943	1.02124	1.00142	0.962532	1.04339	1.01133	1.00296
Ftorafur (Tegafur)	3	0.37	C18	32157	15126	27603	15772	1.03309	0.995557	1.00899	1.0322	1.01432	1.0206
Ftorafur (Tegafur)	2	1.11	C16	30943	15713	27754	15157	0.994089	1.03419	1.01451	0.99195	1.01414	1.00323
Ftorafur (Tegafur)	1	3.33	C14	31828	15842	27868	15382	1.02252	1.04268	1.01868	1.00668	1.0326	1.01268
Gemcitabine HCl (Gemzar)	6	0	L11	25861	5663	18812	3027	0.830822	0.372725	0.687648	0.198102	0.601774	0.442875
Gemcitabine HCl (Gemzar)	5	0.01	L09	2246	645	1957	729	0.072156	0.0424524	0.0715356	0.0477094	0.0573042	0.0596225
Gemcitabine HCl (Gemzar)	4	0.04	L07	831	757	1056	774	0.0266971	0.0498239	0.0386007	0.0506545	0.0382605	0.0446276
Gemcitabine HCl (Gemzar)	3	0.12	L05	1212	1740	1088	922	0.0389373	0.114523	0.0397704	0.0603403	0.07673	0.0500554
Gemcitabine HCl (Gemzar)	2	0.37	L03	1142	1418	870	856	0.0366884	0.0933294	0.0318017	0.0560209	0.0650089	0.0439113
Gemcitabine HCl (Gemzar)	1	1.11	L01	994	1078	745	1026	0.0319337	0.0709514	0.0272325	0.0671466	0.0514425	0.0471896
Hesperadin	6	0	O11	31616	14801	28326	15281	1.01571	0.974167	1.03542	1.00007	0.994938	1.01774
Hesperadin	5	0.01	O09	31463	15586	28477	15826	1.01079	1.02583	1.04094	1.03573	1.01831	1.03834
Hesperadin	4	0.04	O07	30669	15153	27579	14586	0.985286	0.997334	1.00811	0.954581	0.99131	0.981348
Hesperadin	3	0.12	O05	25244	17900	21765	13816	0.811	1.17814	0.795592	0.904188	0.994568	0.84989
Hesperadin	2	0.37	O03	25352	16987	21406	12190	0.81447	1.11804	0.782469	0.797775	0.966257	0.790122
Hesperadin	1	1.11	O01	23490	14006	19562	10353	0.75465	0.921842	0.715064	0.677552	0.838246	0.696308
Iniparib (BSI-201)	6	0.12	B12	31694	14800	27307	15736	1.01822	0.974101	0.998172	1.02984	0.996158	1.01401
Iniparib (BSI-201)	5	0.37	B10	32239	14088	29097	16132	1.03572	0.927239	1.0636	1.05576	0.981482	1.05968
Iniparib (BSI-201)	4	1.11	B08	31364	13586	27445	16292	1.00761	0.894198	1.00322	1.06623	0.950906	1.03472
Iniparib (BSI-201)	3	3.33	B06	32908	13387	27781	14919	1.05722	0.8811	1.0155	0.976374	0.969159	0.995937
Iniparib (BSI-201)	2	10	B04	32770	12264	29143	14944	1.05278	0.807187	1.06528	0.97801	0.929986	1.02165
Iniparib (BSI-201)	1	30	B02	28827	14051	24757	11805	0.926109	0.924803	0.90496	0.772579	0.925456	0.838769
KU-55933	6	0.12	C11	31139	14834	29688	15748	1.00039	0.976339	1.08521	1.03063	0.988362	1.05792
KU-55933	5	0.37	C09	32792	14615	27584	15999	1.05349	0.961925	1.0083	1.04705	1.00771	1.02768
KU-55933	4	1.11	C07	30126	14816	27300	15141	0.967841	0.975154	0.997916	0.990903	0.971498	0.99441
KU-55933	3	3.33	C05	29668	15853	26778	14466	0.953128	1.04341	0.978835	0.946728	0.998267	0.962782
KU-55933	2	10	C03	25767	16313	22126	13402	0.827802	1.07368	0.808788	0.877094	0.950743	0.842941
KU-55933	1	30	C01	18319	17015	16306	10246	0.588524	1.11989	0.596045	0.67055	0.854206	0.633297
Mitoxantrone Hydrochloride	6	0	D24	30973	14284	27624	14547	0.995053	0.940139	1.00976	0.952029	0.967596	0.980894
Mitoxantrone Hydrochloride	5	0.01	D22	29394	14574	19528	14590	0.944325	0.959226	0.713821	0.954843	0.951775	0.834332
Mitoxantrone Hydrochloride	4	0.04	D20	23496	15274	8772	12099	0.754843	1.0053	0.320649	0.791819	0.880071	0.556234
Mitoxantrone Hydrochloride	3	0.12	D18	14074	19193	2045	7776	0.452148	1.26324	0.0747523	0.508901	0.857693	0.291826
Mitoxantrone Hydrochloride	2	0.37	D16	2098	16681	804	3342	0.0674013	1.0979	0.0293892	0.218717	0.582653	0.124053
Mitoxantrone Hydrochloride	1	1.11	D14	475	9251	503	471	0.0152601	0.608879	0.0183865	0.0308246	0.312069	0.0246056
NU7441	6	0.04	A24	30382	14886	25695	15657	0.976066	0.979761	0.939248	1.02467	0.977913	0.98196
NU7441	5	0.12	A22	30207	14511	26701	14217	0.970444	0.955079	0.976021	0.930432	0.962762	0.953226
NU7441	4	0.37	A20	30908	14975	29332	14806	0.992964	0.985619	1.07219	0.968979	0.989292	1.02059
NU7441	3	1.11	A18	31822	15437	26320	14989	1.02233	1.01603	0.962094	0.980955	1.01918	0.971525
NU7441	2	3.33	A16	27675	16633	23834	14744	0.889099	1.09474	0.871221	0.964921	0.991922	0.918071
NU7441	1	10	A14	20857	18226	19960	14337	0.670061	1.19959	0.729612	0.938285	0.934827	0.833949
Nutlin-3	6	0.04	N23	29671	14215	26313	15164	0.953224	0.935597	0.961838	0.992408	0.944411	0.977123
Nutlin-3	5	0.12	N21	30572	14807	25735	15594	0.98217	0.974561	0.94071	1.02055	0.978366	0.98063
Nutlin-3	4	0.37	N19	32191	15544	25980	15527	1.03418	1.02307	0.949666	1.01616	1.02863	0.982915
Nutlin-3	3	1.11	N17	29607	14598	27037	15161	0.951168	0.960806	0.988303	0.992212	0.955987	0.990257
Nutlin-3	2	3.33	N15	32023	15832	26916	14466	1.02879	1.04202	0.98388	0.946728	1.0354	0.965304
Nutlin-3	1	10	N13	30981	17175	26463	14653	0.99531	1.13042	0.967321	0.958966	1.06286	0.963143
Obatoclax mesylate	6	0.04	G23	32607	14724	28982	16564	1.04755	0.969099	1.0594	1.08403	1.00832	1.07172
Obatoclax mesylate	5	0.12	G21	28594	18090	22187	14264	0.918624	1.19064	0.811017	0.933508	1.05463	0.872263
Obatoclax mesylate	4	0.37	G19	19731	12497	16177	8077	0.633887	0.822523	0.591329	0.528599	0.728205	0.559964
Obatoclax mesylate	3	1.11	G17	10037	7725	8910	4419	0.322453	0.508441	0.325694	0.289202	0.415447	0.307448
Obatoclax mesylate	2	3.33	G15	7568	6761	6514	3995	0.243133	0.444993	0.238111	0.261453	0.344063	0.249782
Obatoclax mesylate	1	10	G13	3358	764	2639	2822	0.107881	0.0502847	0.0964653	0.184686	0.0790826	0.140576
Olaparib	6	0.04	D12	32481	15171	29423	16322	1.0435	0.998519	1.07552	1.06819	1.02101	1.07186
Olaparib	5	0.12	D10	33204	15283	27374	15803	1.06673	1.00589	1.00062	1.03423	1.03631	1.01742
Olaparib	4	0.37	D08	30632	14177	24842	15235	0.984097	0.933096	0.908067	0.997055	0.958597	0.952561
Olaparib	3	1.11	D06	30864	14312	26824	14176	0.991551	0.941982	0.980517	0.927749	0.966766	0.954133
Olaparib	2	3.33	D04	30485	15105	20307	12990	0.979375	0.994175	0.742296	0.850131	0.986775	0.796214
Olaparib	1	10	D02	29907	16017	16921	11241	0.960806	1.0542	0.618525	0.735668	1.0075	0.677096
Omipalisib (GSK2126458)	6	0.01	L12	19099	14202	17273	10439	0.613583	0.934742	0.631392	0.683181	0.774162	0.657286
Omipalisib (GSK2126458)	5	0.04	L10	16855	11873	14736	9174	0.541491	0.781453	0.538656	0.600393	0.661472	0.569524
Omipalisib (GSK2126458)	4	0.12	L08	12225	10080	11362	7929	0.392746	0.663442	0.415323	0.518914	0.528094	0.467118
Omipalisib (GSK2126458)	3	0.37	L06	10242	8927	8125	5536	0.329039	0.587554	0.296999	0.362304	0.458296	0.329651
Omipalisib (GSK2126458)	2	1.11	L04	10185	7660	8107	5440	0.327208	0.504163	0.296341	0.356021	0.415685	0.326181
Omipalisib (GSK2126458)	1	3.33	L02	8972	6955	7536	5072	0.288239	0.457762	0.275469	0.331937	0.373	0.303703
Paclitaxel (Taxol)	6	0.01	D23	18395	6677	9789	7980	0.590966	0.439464	0.357824	0.522251	0.515215	0.440038
Paclitaxel (Taxol)	5	0.04	D21	14235	4573	7421	3786	0.45732	0.300984	0.271265	0.247775	0.379152	0.25952
Paclitaxel (Taxol)	4	0.12	D19	4136	2467	5707	3027	0.132875	0.162372	0.208612	0.198102	0.147624	0.203357
Paclitaxel (Taxol)	3	0.37	D17	4892	2740	5482	3054	0.157163	0.18034	0.200387	0.199869	0.168751	0.200128
Paclitaxel (Taxol)	2	1.11	D15	5283	3489	5981	2665	0.169724	0.229638	0.218628	0.174411	0.199681	0.196519
Paclitaxel (Taxol)	1	3.33	D13	4461	2037	5523	2371	0.143316	0.13407	0.201886	0.15517	0.138693	0.178528
Palbociclib	6	0.12	A12	31669	15447	29513	14680	1.01741	1.01668	1.07881	0.960733	1.01705	1.01977
Palbociclib	5	0.37	A10	31781	15143	29351	16371	1.02101	0.996676	1.07289	1.0714	1.00884	1.07214
Palbociclib	4	1.11	A08	32172	15172	27717	15345	1.03357	0.998585	1.01316	1.00425	1.01608	1.00871
Palbociclib	3	3.33	A06	30992	15607	29154	15120	0.995663	1.02722	1.06569	0.989529	1.01144	1.02761
Palbociclib	2	10	A04	28204	16209	24421	13854	0.906094	1.06684	0.892678	0.906675	0.986466	0.899677
Palbociclib	1	30	A02	21985	16394	18881	9572	0.7063	1.07901	0.690171	0.62644	0.892657	0.658305
Pemetrexed	6	0	G12	31040	15680	28464	16743	0.997205	1.03202	1.04046	1.09575	1.01461	1.06811
Pemetrexed	5	0.01	G10	28409	16220	25443	16355	0.91268	1.06756	0.930036	1.07035	0.990121	1.00019
Pemetrexed	4	0.04	G08	19129	18088	21268	18171	0.614547	1.19051	0.777424	1.1892	0.902528	0.983313
Pemetrexed	3	0.12	G06	18771	20620	19963	16681	0.603046	1.35716	0.729722	1.09169	0.980102	0.910705
Pemetrexed	2	0.37	G04	16576	16640	17337	14173	0.532528	1.09521	0.633732	0.927552	0.813867	0.780642
Pemetrexed	1	1.11	G02	16080	15111	16834	13230	0.516593	0.99457	0.615345	0.865838	0.755582	0.740591
Ralimetinib (LY2228820)	6	0.04	L23	30350	15288	24767	14795	0.975038	1.00622	0.905326	0.968259	0.990629	0.936793
Ralimetinib (LY2228820)	5	0.12	L21	31721	15957	24087	15890	1.01908	1.05025	0.880469	1.03992	1.03467	0.960195
Ralimetinib (LY2228820)	4	0.37	L19	27486	16596	24065	15348	0.883028	1.09231	0.879665	1.00445	0.987668	0.942058
Ralimetinib (LY2228820)	3	1.11	L17	29478	16592	23788	14846	0.947023	1.09205	0.86954	0.971597	1.01953	0.920568
Ralimetinib (LY2228820)	2	3.33	L15	29851	17724	22387	13154	0.959007	1.16655	0.818328	0.860864	1.06278	0.839596
Ralimetinib (LY2228820)	1	10	L13	26473	18268	18995	11919	0.850484	1.20236	0.694338	0.780039	1.02642	0.737189
Rapamycin (Sirolimus)	6	0.01	H23	21165	17499	18825	12820	0.679956	1.15174	0.688124	0.839005	0.915849	0.763564
Rapamycin (Sirolimus)	5	0.04	H21	20224	16955	18154	12918	0.649725	1.11594	0.663596	0.845419	0.882832	0.754508
Rapamycin (Sirolimus)	4	0.12	H19	20449	16978	17959	13988	0.656954	1.11745	0.656468	0.915445	0.887203	0.785957
Rapamycin (Sirolimus)	3	0.37	H17	20902	17223	17193	11971	0.671507	1.13358	0.628468	0.783442	0.902542	0.705955
Rapamycin (Sirolimus)	2	1.11	H15	19677	17066	17547	12142	0.632152	1.12324	0.641408	0.794634	0.877698	0.718021
Rapamycin (Sirolimus)	1	3.33	H13	18372	16565	15952	11576	0.590227	1.09027	0.583105	0.757592	0.840248	0.670348
RITA	6	0.04	P23	30970	14720	27792	15447	0.994956	0.968835	1.0159	1.01093	0.981896	1.01342
RITA	5	0.12	P21	31718	14809	26571	15248	1.01899	0.974693	0.971269	0.997906	0.99684	0.984587
RITA	4	0.37	P19	30689	15730	27838	15355	0.985929	1.03531	1.01758	1.00491	1.01062	1.01125
RITA	3	1.11	P17	31761	16169	26854	15515	1.02037	1.06421	0.981613	1.01538	1.04229	0.998497
RITA	2	3.33	P15	28855	16978	24932	14531	0.927009	1.11745	0.911357	0.950982	1.02223	0.931169
RITA	1	10	P13	22821	17168	17853	11883	0.733158	1.12996	0.652593	0.777683	0.931557	0.715138
Seliciclib (Roscovitine)	6	0.12	O23	30234	13984	26771	15352	0.971311	0.920394	0.97858	1.00471	0.945852	0.991646
Seliciclib (Roscovitine)	5	0.37	O21	30925	14699	27645	15375	0.99351	0.967453	1.01053	1.00622	0.980482	1.00837
Seliciclib (Roscovitine)	4	1.11	O19	32005	14917	28778	15613	1.02821	0.981801	1.05194	1.02179	1.005	1.03687
Seliciclib (Roscovitine)	3	3.33	O17	31770	14695	27675	15190	1.02066	0.96719	1.01162	0.99411	0.993924	1.00287
Seliciclib (Roscovitine)	2	10	O15	32159	15525	28529	14823	1.03315	1.02182	1.04284	0.970092	1.02749	1.00647
Seliciclib (Roscovitine)	1	30	O13	19342	17682	10720	11631	0.62139	1.16379	0.391856	0.761191	0.892588	0.576523
Selumetinib (AZD6244)	6	0.04	P11	29346	15596	26694	15378	0.942783	1.02649	0.975765	1.00641	0.984637	0.991089
Selumetinib (AZD6244)	5	0.12	P09	27912	15458	25786	15036	0.896713	1.01741	0.942574	0.984031	0.957061	0.963303
Selumetinib (AZD6244)	4	0.37	P07	26326	16027	23111	14600	0.845761	1.05486	0.844793	0.955497	0.95031	0.900145
Selumetinib (AZD6244)	3	1.11	P05	26991	15838	23094	14666	0.867125	1.04242	0.844172	0.959817	0.954772	0.901994
Selumetinib (AZD6244)	2	3.33	P03	24364	16525	22092	13781	0.782729	1.08764	0.807545	0.901898	0.935182	0.854721
Selumetinib (AZD6244)	1	10	P01	19993	17982	17842	12756	0.642304	1.18353	0.652191	0.834817	0.912918	0.743504
Thioguanine	6	0.04	K12	33381	15431	27310	16222	1.07241	1.01563	0.998282	1.06165	1.04402	1.02997
Thioguanine	5	0.12	K10	31196	14284	26801	15339	1.00222	0.940139	0.979676	1.00386	0.971178	0.991769
Thioguanine	4	0.37	K08	25124	10877	24970	14784	0.807145	0.715898	0.912746	0.967539	0.761522	0.940143
Thioguanine	3	1.11	K06	9960	8147	17176	12751	0.319979	0.536216	0.627847	0.83449	0.428098	0.731168
Thioguanine	2	3.33	K04	8914	8813	12378	9477	0.286375	0.580051	0.452462	0.620223	0.433213	0.536342
Thioguanine	1	10	K02	7674	8027	6057	3927	0.246538	0.528318	0.221406	0.257003	0.387428	0.239204
Topotecan HCl	6	0.01	N24	23792	14531	14969	14263	0.764352	0.956396	0.547173	0.933442	0.860374	0.740307
Topotecan HCl	5	0.04	N22	9423	16932	6801	12076	0.302728	1.11442	0.248602	0.790314	0.708576	0.519458
Topotecan HCl	4	0.12	N20	2540	5696	1980	5183	0.0816012	0.374897	0.0723764	0.339202	0.228249	0.205789
Topotecan HCl	3	0.37	N18	1352	1584	1104	1335	0.043435	0.104255	0.0403553	0.0873691	0.073845	0.0638622
Topotecan HCl	2	1.11	N16	763	1352	645	460	0.0245125	0.0889854	0.0235771	0.0301047	0.056749	0.0268409
Topotecan HCl	1	3.33	N14	601	513	534	448	0.019308	0.0337644	0.0195197	0.0293194	0.0265362	0.0244195
Tozasertib (VX-680)	6	0.12	K11	28237	15946	25915	14828	0.907155	1.04953	0.94729	0.970419	0.978341	0.958854
Tozasertib (VX-680)	5	0.37	K09	29922	18938	25543	14802	0.961288	1.24645	0.933692	0.968717	1.10387	0.951204
Tozasertib (VX-680)	4	1.11	K07	27049	18008	25004	15855	0.868988	1.18524	0.913989	1.03763	1.02712	0.97581
Tozasertib (VX-680)	3	3.33	K05	26807	17916	24027	14463	0.861214	1.17919	0.878276	0.946531	1.0202	0.912404
Tozasertib (VX-680)	2	10	K03	25574	17131	23281	12143	0.821602	1.12752	0.851007	0.794699	0.974562	0.822853
Tozasertib (VX-680)	1	30	K01	19612	13632	19317	9335	0.630064	0.897226	0.706108	0.610929	0.763645	0.658519
Trabectedin (Yondelis)	6	0	O12	32315	16078	26701	15050	1.03817	1.05822	0.976021	0.984948	1.04819	0.980484
Trabectedin (Yondelis)	5	0.01	O10	32486	16040	28844	16322	1.04366	1.05571	1.05436	1.06819	1.04969	1.06127
Trabectedin (Yondelis)	4	0.04	O08	31966	14930	26859	15949	1.02695	0.982657	0.981796	1.04378	1.00481	1.01279
Trabectedin (Yondelis)	3	0.12	O06	32428	15106	26757	15672	1.0418	0.994241	0.978068	1.02565	1.01802	1.00186
Trabectedin (Yondelis)	2	0.37	O04	31224	15776	26898	15152	1.00312	1.03834	0.983222	0.991623	1.02073	0.987422
Trabectedin (Yondelis)	1	1.11	O02	32021	15791	22207	15483	1.02872	1.03933	0.811748	1.01329	1.03402	0.912517
Trametinib	6	0.04	B23	23823	15975	20707	13309	0.765348	1.05144	0.756918	0.871008	0.908392	0.813963
Trametinib	5	0.12	B21	24538	15810	20029	12440	0.788319	1.04058	0.732134	0.814136	0.914448	0.773135
Trametinib	4	0.37	B19	24148	17883	21300	14417	0.77579	1.17702	0.778594	0.943521	0.976403	0.861058
Trametinib	3	1.11	B17	22902	17749	16757	13144	0.73576	1.1682	0.612531	0.860209	0.951978	0.73637
Trametinib	2	3.33	B15	22746	18309	12322	11863	0.730748	1.20505	0.450415	0.776374	0.967902	0.613395
Trametinib	1	10	B13	18287	12514	11999	7351	0.587496	0.823642	0.438608	0.481086	0.705569	0.459847
Vinblastine	6	0.01	F23	20273	14465	13368	15495	0.6513	0.952052	0.48865	1.01407	0.801676	0.75136
Vinblastine	5	0.04	F21	15209	16854	7821	12078	0.488611	1.10929	0.285887	0.790445	0.798951	0.538166
Vinblastine	4	0.12	F19	9369	8833	11995	4718	0.300993	0.581367	0.438462	0.30877	0.44118	0.373616
Vinblastine	3	0.37	F17	10575	4257	10608	6051	0.339737	0.280186	0.387762	0.396008	0.309961	0.391885
Vinblastine	2	1.11	F15	8458	6667	10747	5985	0.271726	0.438806	0.392843	0.391688	0.355266	0.392266
Vinblastine	1	3.33	F13	9220	6421	10149	6576	0.296206	0.422615	0.370984	0.430366	0.35941	0.400675
Vistusertib (AZD2014)	6	0.04	J23	25788	15920	23091	14668	0.828477	1.04782	0.844062	0.959948	0.938147	0.902005
Vistusertib (AZD2014)	5	0.12	J21	23742	17967	18737	13272	0.762746	1.18255	0.684907	0.868586	0.972646	0.776747
Vistusertib (AZD2014)	4	0.37	J19	22174	17028	15199	11913	0.712372	1.12074	0.55558	0.779647	0.916557	0.667613
Vistusertib (AZD2014)	3	1.11	J17	16211	11435	10704	7734	0.520802	0.752624	0.391271	0.506152	0.636713	0.448711
Vistusertib (AZD2014)	2	3.33	J15	12921	9888	9162	5768	0.415106	0.650805	0.334905	0.377487	0.532955	0.356196
Vistusertib (AZD2014)	1	10	J13	9902	8426	8467	5771	0.318116	0.554579	0.3095	0.377683	0.436348	0.343592
Vorinostat (SAHA)	6	0	N11	33385	15286	27404	15112	1.07254	1.00609	1.00172	0.989005	1.03931	0.995362
Vorinostat (SAHA)	5	0.01	N09	32608	15364	26220	16259	1.04758	1.01122	0.958438	1.06407	1.0294	1.01125
Vorinostat (SAHA)	4	0.04	N07	30317	14596	26382	15023	0.973978	0.960674	0.96436	0.983181	0.967326	0.97377
Vorinostat (SAHA)	3	0.12	N05	30900	14408	26206	15762	0.992707	0.9483	0.957927	1.03154	0.970504	0.994736
Vorinostat (SAHA)	2	0.37	N03	19654	15467	17623	13730	0.631413	1.018	0.644186	0.89856	0.824707	0.771373
Vorinostat (SAHA)	1	1.11	N01	975	12898	766	9246	0.0313233	0.848916	0.0280001	0.605105	0.440119	0.316552
YM155 (Sepantronium bromide)	6	0	B24	381	298	323	236	0.0122402	0.0196137	0.0118069	0.015445	0.0159269	0.0136259
YM155 (Sepantronium bromide)	5	0.01	B22	399	262	356	243	0.0128185	0.0172442	0.0130131	0.0159031	0.0150313	0.0144581
YM155 (Sepantronium bromide)	4	0.04	B20	437	286	407	210	0.0140393	0.0188238	0.0148774	0.0137435	0.0164315	0.0143104
YM155 (Sepantronium bromide)	3	0.12	B18	587	252	404	221	0.0188582	0.016586	0.0147677	0.0144634	0.0177221	0.0146155
YM155 (Sepantronium bromide)	2	0.37	B16	455	282	365	208	0.0146175	0.0185606	0.0133421	0.0136126	0.0165891	0.0134773
YM155 (Sepantronium bromide)	1	1.11	B14	441	264	357	217	0.0141678	0.0173759	0.0130497	0.0142016	0.0157718	0.0136256
MEDIAN ALL				26869.5	15299.5	22881	14034.5
MEAN ALL				22565.7	13252.8	19303.7	11445.4
SD ALL				10754.1	5315.79	9452.58	5387.25
cV-% ALL				0.476569	0.401106	0.489676	0.470692
MEDIAN 6th Dils				31127	15193.5	27357	15280
MEAN 6th Dils				29238.3	14691.8	25700.8	14300.4
SD 6th Dils				5954.32	2688.06	5642.35	3211.09
cV-% 6th Dils				0.203648	0.182963	0.21954	0.224546
